# Supplementary material for: Spontaneous restoration of functional β‐cell mass in obese SM/J mice
Source: Physiol Rep. 2020 Oct 28;8(20):e14573. doi: 10.14814/phy2.14573 (PMC7592878; doi:10.14814/phy2.14573)
Supplement: Supplementary file 4 — Supplemental Table 1 [file PHY2-8-e14573-s004.xlsx]

## Sheet: Sheet1
Cohort	Individuals	Female /Male Ratio	Slides	Total Islets	Total Islet Area (µm²)	Avg Iset Area (µm²)	Islets/Slide	Area/Slide	Total Tissue Area (µm²)	Islet Area/Tissue Area
20 HF	16	0.5	62	8320	132564412	15933	134.2	2138136	496461183	0.27
30 HF	16	0.5	64	10380	194565474	18744	162.2	3040086	512715812	0.38
20 LF	12	0.5	48	2333	19956617	8554	48.6	415763	176863435	0.11
30 LF	11	0.64	40	3141	28581981	9100	78.5	714550	198371139	0.14
